# Supplementary material for: High-Resolution Melting Analysis Potential for Saccharomyces cerevisiae var. boulardii Authentication in Probiotic-Enriched Food Matrices
Source: BioTech (Basel). 2024 Nov 14;13(4):48. doi: 10.3390/biotech13040048 (PMC11586983; doi:10.3390/biotech13040048)
Supplement: Supplementary file 1 [file biotech-13-00048-s001.zip]

Archive with 1 entries (1 files):
- biotech-3217394-supplementary.pdf
